# Supplementary material for: Long noncoding RNA ENST00000508435 promotes migration of breast cancer via FXR 1
Source: Cell Adh Migr. 2021 May 30;15(1):140–51. doi: 10.1080/19336918.2021.1921402 (PMC8168597; doi:10.1080/19336918.2021.1921402)
Supplement: Supplemental Material [file KCAM_A_1921402_SM2473.zip]

Archive with 2 entries (2 files):
- Document.rtf
- Supplementary material_CAM_revised_CLEAN.doc
